# Supplementary material for: A tuberculin skin test survey among healthcare workers in two public tertiary care hospitals in Bangladesh
Source: PLoS One. 2020 Dec 17;15(12):e0243951. doi: 10.1371/journal.pone.0243951 (PMC7745963; doi:10.1371/journal.pone.0243951)
Supplement: S1 Dataset — (CSV) [file pone.0243951.s001.csv]

	tst	sex	bcg	job_duration_ed2	age_cat_ed	M_income	PlaceofWork	SputumCollects	cluster
1	0	0	2	1.5-3	25-35	1	Medical Ward	1	1
2	0	0	1	3 & above	45 & above	3	Medical Ward	0	1
3	1	0	2	1.5-3	25-35	3	Medical Ward	0	1
4	1	0	1	3 & above	45 & above	3	Medical Ward	0	1
5	0	0	1	<=1.5	<25	2	Medical Ward	0	1
6	0	0	1	<=1.5	25-35	3	Medical Ward	0	1
7	0	0	1	3 & above	25-35	1	Medical Ward	0	1
8	1	0	1	1.5-3	25-35	2	Medical Ward	0	1
9	0	0	2	<=1.5	25-35	1	Medical Ward	0	1
10	0	0	2	1.5-3	25-35	4	Medical Ward	1	1
11	0	0	1	3 & above	25-35	1	Medical Ward	0	1
12	1	0	1	3 & above	45 & above	3	Medical Ward	0	1
13	0	0	1	1.5-3	25-35	3	Medical Ward	0	1
14	1	0	1	1.5-3	<25	2	Medical Ward	0	1
15	0	0	1	1.5-3	<25	1	Medical Ward	0	1
16	1	1	1	3 & above	45 & above	5	Medical Ward	1	1
17	1	1	1	<=1.5	<25	1	Medical Ward	0	1
18	1	0	2	<=1.5	25-35	3	Medical Ward	0	1
19	0	0	1	3 & above	35-45	4	Medical Ward	0	1
20	0	0	1	<=1.5	<25	1	Medical Ward	0	1
21	0	0	1	<=1.5	<25	1	Medical Ward	0	1
22	0	0	1	1.5-3	25-35	2	Medical Ward	0	1
23	1	0	1	3 & above	35-45	2	Medical Ward	0	1
24	0	0	1	1.5-3	<25	3	Medical Ward	1	1
25	0	0	1	1.5-3	<25	1	Medical Ward	0	1
26	1	0	1	1.5-3	<25	1	Medical Ward	0	1
27	1	0	1	1.5-3	25-35	2	Medical Ward	1	1
28	0	1	1	<=1.5	<25	2	Medical Ward	0	1
29	1	0	1	3 & above	25-35	3	Medical Ward	1	1
30	1	0	1	3 & above	45 & above	4	Medical Ward	0	1
31	1	0	1	3 & above	45 & above	5	Medical Ward	0	1
32	0	0	1	1.5-3	25-35	2	Medical Ward	1	1
33	1	0	1	1.5-3	25-35	2	Medical Ward	0	1
34	1	0	1	<=1.5	25-35	3	Medical Ward	1	1
35	1	0	1	3 & above	35-45	1	Medical Ward	0	1
36	1	1	2	3 & above	35-45	2	Medical Ward	0	1
37	1	0	1	<=1.5	25-35	3	Medical Ward	1	1
38	1	1	1	1.5-3	<25	1	Medical Ward	0	1
39	0	0	1	3 & above	35-45	4	Medical Ward	0	1
40	0	0	2	3 & above	45 & above	5	Medical Ward	1	1
41	1	1	2	1.5-3	<25	2	Medical Ward	0	1
42	1	1	1	1.5-3	25-35	4	Medical Ward	0	1
43	1	0	1	<=1.5	25-35	1	Medical Ward	0	1
44	1	0	1	<=1.5	<25	2	Medical Ward	0	1
45	1	0	1	3 & above	35-45	4	Medical Ward	0	1
46	1	1	1	<=1.5	25-35	2	Medical Ward	0	1
47	1	0	1	1.5-3	25-35	2	Medical Ward	0	1
48	1	0	1	1.5-3	25-35	2	Medical Ward	0	1
49	1	0	1	1.5-3	<25	1	Medical Ward	0	1
50	1	0	1	1.5-3	<25	1	Medical Ward	0	1
51	0	0	1	1.5-3	<25	1	Medical Ward	0	1
52	1	0	1	3 & above	35-45	3	Medical Ward	0	1
53	0	1	1	1.5-3	<25	1	Medical Ward	0	1
54	1	0	1	1.5-3	<25	1	Medical Ward	0	1
55	1	1	1	1.5-3	<25	1	Medical Ward	0	1
56	1	0	1	1.5-3	25-35	3	Medical Ward	0	1
57	0	0	1	<=1.5	<25	1	Medical Ward	0	1
58	1	0	2	<=1.5	<25	1	Medical Ward	0	1
59	1	0	1	<=1.5	<25	1	Medical Ward	0	1
60	1	0	1	3 & above	35-45	4	Medical Ward	0	1
61	0	0	1	<=1.5	<25	2	Medical Ward	0	1
62	1	0	1	<=1.5	<25	1	Medical Ward	0	1
63	0	0	1	<=1.5	25-35	2	Medical Ward	0	1
64	1	0	1	3 & above	45 & above	4	Medical Ward	1	1
65	0	0	1	3 & above	45 & above	3	Medical Ward	0	1
66	1	0	1	<=1.5	25-35	2	Medical Ward	1	1
67	0	0	1	3 & above	45 & above	3	Medical Ward	0	1
68	1	0	1	3 & above	35-45	4	Medical Ward	1	1
69	0	0	1	1.5-3	<25	1	Medical Ward	0	1
70	0	0	1	1.5-3	<25	1	Medical Ward	0	1
71	1	0	1	1.5-3	<25	1	Medical Ward	1	1
72	0	1	1	<=1.5	25-35	1	Medical Ward	0	1
73	1	0	1	1.5-3	<25	1	Medical Ward	0	1
74	1	0	1	1.5-3	<25	1	Medical Ward	0	1
75	1	0	1	<=1.5	<25	1	Medical Ward	0	1
76	1	0	1	<=1.5	<25	1	Medical Ward	0	1
77	0	1	3	<=1.5	<25	1	Medical Ward	0	1
78	0	1	2	<=1.5	25-35	1	Medical Ward	0	1
79	0	1	2	1.5-3	25-35	2	Medical Ward	1	1
80	0	0	2	3 & above	45 & above	3	Medical Ward	0	1
81	1	0	3	3 & above	45 & above	4	Medical Ward	0	1
82	0	0	1	<=1.5	<25	1	Medical Ward	0	1
83	1	1	1	<=1.5	<25	1	Medical Ward	0	1
84	0	1	1	<=1.5	<25	1	Medical Ward	0	1
85	1	1	1	<=1.5	25-35	1	Medical Ward	1	1
86	1	1	1	<=1.5	<25	2	Medical Ward	0	1
87	1	0	1	1.5-3	25-35	3	Medical Ward	1	1
88	1	0	2	3 & above	45 & above	4	Medical Ward	1	1
89	1	0	1	3 & above	35-45	4	Medical Ward	1	1
90	0	0	1	3 & above	25-35	1	Medical Ward	0	1
91	0	1	1	<=1.5	<25	1	Medical Ward	0	1
92	0	0	1	<=1.5	<25	1	Medical Ward	0	1
93	0	0	1	<=1.5	<25	1	Medical Ward	0	1
94	0	0	1	<=1.5	<25	1	Medical Ward	0	1
95	0	1	1	<=1.5	<25	1	Medical Ward	0	1
96	1	1	1	<=1.5	25-35	1	Medical Ward	1	1
97	0	1	1	<=1.5	25-35	1	Medical Ward	0	1
98	0	1	2	<=1.5	25-35	2	Medical Ward	0	1
99	0	0	3	<=1.5	<25	1	Medical Ward	1	1
100	0	0	2	<=1.5	<25	1	Medical Ward	0	1
101	0	0	2	<=1.5	<25	1	Medical Ward	0	1
102	0	0	1	1.5-3	25-35	3	Medical Ward	1	1
103	1	0	1	<=1.5	<25	1	Medical Ward	0	1
104	1	0	1	<=1.5	<25	1	Medical Ward	0	1
105	1	0	1	<=1.5	25-35	1	Medical Ward	0	1
106	0	1	1	<=1.5	<25	1	Medical Ward	0	1
107	1	1	2	1.5-3	25-35	4	Medical Ward	0	1
108	0	1	1	<=1.5	<25	1	Medical Ward	0	1
109	0	1	3	<=1.5	25-35	1	Medical Ward	0	1
110	0	0	1	<=1.5	<25	1	Medical Ward	0	1
111	1	0	2	<=1.5	<25	1	Medical Ward	0	1
112	1	1	1	3 & above	25-35	5	Medical Ward	0	1
113	1	1	2	<=1.5	<25	2	Medical Ward	0	1
114	0	0	1	<=1.5	<25	1	Medical Ward	0	1
115	0	0	1	<=1.5	25-35	1	Medical Ward	0	1
116	0	0	2	1.5-3	25-35	2	Medical Ward	0	1
117	0	1	3	<=1.5	<25	2	Medical Ward	0	1
118	1	0	1	1.5-3	25-35	2	Medical Ward	1	1
119	1	0	2	1.5-3	25-35	3	Medical Ward	0	1
120	1	0	1	3 & above	45 & above	4	Medical Ward	0	1
121	1	0	1	3 & above	45 & above	4	Medical Ward	0	1
122	1	0	1	1.5-3	25-35	3	Medical Ward	1	1
123	0	0	1	1.5-3	25-35	3	Medical Ward	0	1
124	1	0	2	3 & above	35-45	4	Medical Ward	0	1
125	0	0	1	1.5-3	25-35	2	Medical Ward	1	1
126	0	0	1	3 & above	45 & above	5	Administration	0	1
127	1	0	1	1.5-3	25-35	3	Medical Ward	0	1
128	1	0	1	3 & above	35-45	4	Medical Ward	0	1
129	0	0	1	1.5-3	35-45	4	Medical Ward	0	1
130	1	0	1	3 & above	45 & above	5	Medical Ward	0	1
131	0	0	1	<=1.5	25-35	3	Medical Ward	0	1
132	1	1	1	1.5-3	25-35	2	Medical Ward	0	1
133	0	0	1	3 & above	35-45	3	Medical Ward	0	1
134	1	0	1	3 & above	45 & above	3	Medical Ward	1	1
135	1	0	1	<=1.5	25-35	3	Medical Ward	1	1
136	0	1	2	3 & above	25-35	2	Medical Ward	0	1
137	0	0	1	1.5-3	<25	2	Medical Ward	1	1
138	0	0	1	1.5-3	<25	2	Medical Ward	0	1
139	1	0	1	3 & above	35-45	4	Medical Ward	0	1
140	0	1	2	1.5-3	<25	2	Medical Ward	0	1
141	1	0	1	<=1.5	35-45	4	Medical Ward	1	1
142	0	0	1	1.5-3	25-35	3	Medical Ward	0	1
143	0	0	1	1.5-3	25-35	3	Medical Ward	0	1
144	0	0	1	1.5-3	25-35	3	Medical Ward	1	1
145	1	0	1	1.5-3	25-35	3	Medical Ward	1	1
146	1	0	1	1.5-3	25-35	2	Medical Ward	0	1
147	1	0	1	1.5-3	<25	3	Medical Ward	0	1
148	1	1	1	1.5-3	25-35	2	Medical Ward	0	1
149	1	0	1	1.5-3	25-35	2	Medical Ward	0	1
150	0	0	1	1.5-3	25-35	3	Medical Ward	0	1
151	1	1	1	1.5-3	<25	2	Medical Ward	0	1
152	1	0	1	3 & above	45 & above	4	Administration	1	1
153	1	0	1	3 & above	45 & above	4	Administration	1	1
154	1	0	1	1.5-3	<25	3	Medical Ward	0	1
155	0	0	2	3 & above	25-35	1	Medical Ward	0	1
156	0	0	1	3 & above	25-35	1	Medical Ward	1	1
157	0	0	1	1.5-3	25-35	2	Medical Ward	0	1
158	1	0	1	<=1.5	<25	1	Medical Ward	0	1
159	1	0	1	3 & above	25-35	3	Medical Ward	1	1
160	1	0	3	3 & above	35-45	3	Medical Ward	1	1
161	0	0	2	1.5-3	25-35	2	Medical Ward	0	1
162	1	0	1	1.5-3	25-35	3	Medical Ward	0	1
163	1	0	1	1.5-3	25-35	2	Medical Ward	1	1
164	1	0	1	1.5-3	25-35	2	Medical Ward	0	1
165	1	0	1	3 & above	45 & above	5	Medical Ward	1	1
166	0	0	1	1.5-3	25-35	3	Medical Ward	1	1
167	0	0	1	<=1.5	25-35	3	Medical Ward	0	1
168	1	0	1	3 & above	35-45	3	Medical Ward	1	1
169	0	0	1	3 & above	35-45	3	Medical Ward	0	1
170	0	0	1	3 & above	45 & above	5	Medical Ward	0	1
171	0	0	1	1.5-3	25-35	3	Medical Ward	0	1
172	0	0	1	1.5-3	25-35	3	Medical Ward	0	1
173	0	0	1	1.5-3	25-35	3	Medical Ward	0	1
174	0	1	2	3 & above	45 & above	2	Medical Ward	1	1
175	0	0	1	1.5-3	25-35	2	Medical Ward	0	1
176	0	0	2	<=1.5	25-35	3	Medical Ward	1	1
177	1	0	1	1.5-3	25-35	3	Medical Ward	1	1
178	1	0	1	3 & above	35-45	4	Medical Ward	0	1
179	1	1	1	3 & above	<25	2	Medical Ward	0	1
180	0	0	1	1.5-3	25-35	2	Gaynae and Obs	0	1
181	0	0	1	1.5-3	45 & above	4	Gaynae and Obs	0	1
182	0	0	1	3 & above	45 & above	4	Gaynae and Obs	1	1
183	1	0	1	3 & above	35-45	3	Gaynae and Obs	1	1
184	1	0	2	1.5-3	25-35	2	Gaynae and Obs	0	1
185	1	0	1	1.5-3	<25	3	Gaynae and Obs	0	1
186	1	0	1	3 & above	45 & above	4	Gaynae and Obs	1	1
187	0	0	1	1.5-3	25-35	3	Gaynae and Obs	0	1
188	1	0	2	1.5-3	25-35	3	Gaynae and Obs	0	1
189	1	0	1	1.5-3	25-35	2	Gaynae and Obs	1	1
190	0	0	1	1.5-3	25-35	3	Gaynae and Obs	1	1
191	1	0	2	1.5-3	25-35	3	Gaynae and Obs	1	1
192	0	0	2	3 & above	35-45	3	Gaynae and Obs	0	1
193	1	0	1	3 & above	35-45	4	Gaynae and Obs	0	1
194	0	0	1	1.5-3	25-35	3	Gaynae and Obs	0	1
195	1	0	3	1.5-3	25-35	2	Gaynae and Obs	0	1
196	0	0	2	1.5-3	<25	3	Gaynae and Obs	0	1
197	0	0	2	1.5-3	25-35	2	Gaynae and Obs	0	1
198	1	0	1	1.5-3	25-35	2	Gaynae and Obs	0	1
199	1	0	1	1.5-3	25-35	3	Medical Ward	0	1
200	0	0	1	<=1.5	<25	1	Medical Ward	0	1
201	0	0	1	<=1.5	<25	1	Medical Ward	0	1
202	0	0	1	<=1.5	<25	2	Medical Ward	0	1
203	1	1	1	<=1.5	<25	1	Medical Ward	1	1
204	0	0	1	1.5-3	<25	3	Medical Ward	0	1
205	0	0	2	1.5-3	35-45	4	Medical Ward	0	1
206	1	0	1	<=1.5	25-35	2	Medical Ward	0	1
207	0	0	1	<=1.5	25-35	1	Gaynae and Obs	1	1
208	0	0	1	1.5-3	25-35	3	Gaynae and Obs	0	1
209	1	0	1	1.5-3	<25	2	Medical Ward	0	1
210	0	0	1	1.5-3	25-35	3	Medical Ward	0	1
211	1	0	1	<=1.5	<25	1	Medical Ward	0	1
212	0	1	1	<=1.5	<25	1	Medical Ward	0	1
213	0	0	1	<=1.5	<25	1	Medical Ward	0	1
214	0	1	2	<=1.5	<25	1	Medical Ward	0	1
215	1	0	1	<=1.5	25-35	1	Medical Ward	0	1
216	0	1	1	<=1.5	<25	2	Medical Ward	0	1
217	0	0	1	<=1.5	<25	2	Medical Ward	0	1
218	0	0	1	<=1.5	<25	1	Medical Ward	0	1
219	0	0	1	1.5-3	25-35	3	Gaynae and Obs	0	1
220	0	0	1	1.5-3	25-35	3	Gaynae and Obs	1	1
221	1	0	1	1.5-3	25-35	3	Gaynae and Obs	0	1
222	0	0	1	1.5-3	25-35	3	Medical Ward	0	1
223	1	0	1	3 & above	35-45	4	Medical Ward	1	1
224	1	0	1	3 & above	45 & above	3	Medical Ward	0	1
225	1	0	3	3 & above	45 & above	3	Medical Ward	0	1
226	1	0	1	3 & above	45 & above	4	Administration	1	1
227	0	0	1	3 & above	45 & above	5	Administration	1	1
228	0	0	1	3 & above	45 & above	4	Administration	0	1
229	0	0	1	3 & above	45 & above	3	Administration	0	1
230	1	0	1	3 & above	35-45	4	Medical Ward	0	1
231	0	0	1	3 & above	45 & above	4	Administration	0	1
232	1	0	1	3 & above	45 & above	5	Administration	0	1
233	0	0	1	3 & above	45 & above	3	Medical Ward	0	1
234	0	0	1	3 & above	45 & above	4	Administration	0	1
235	1	0	1	3 & above	45 & above	4	Administration	0	1
236	1	0	1	3 & above	45 & above	1	Administration	1	1
237	0	0	1	3 & above	45 & above	4	Administration	0	1
238	1	0	1	1.5-3	25-35	3	Medical Ward	0	1
239	1	0	1	3 & above	45 & above	3	Medical Ward	0	1
240	1	0	1	3 & above	45 & above	5	Administration	1	1
241	0	1	1	1.5-3	25-35	1	Medical Ward	0	1
242	0	0	1	1.5-3	25-35	3	Medical Ward	0	1
243	1	0	1	3 & above	45 & above	4	Administration	0	1
244	0	0	1	3 & above	45 & above	4	Administration	1	1
245	1	0	1	3 & above	45 & above	4	Lab	0	1
246	0	0	1	3 & above	45 & above	4	Medical Ward	0	1
247	0	0	1	1.5-3	<25	2	Medical Ward	0	1
248	0	0	1	1.5-3	25-35	2	Medical Ward	0	1
249	1	0	1	<=1.5	25-35	2	Medical Ward	1	1
250	1	0	1	<=1.5	25-35	2	Medical Ward	0	1
251	0	0	2	<=1.5	<25	2	Medical Ward	1	1
252	1	0	3	1.5-3	25-35	3	Medical Ward	0	1
253	1	0	1	1.5-3	<25	1	Medical Ward	0	1
254	1	0	3	1.5-3	<25	1	Medical Ward	0	1
255	0	0	1	<=1.5	35-45	4	Medical Ward	1	1
256	0	0	1	3 & above	35-45	4	Medical Ward	0	1
257	0	0	1	3 & above	45 & above	3	Medical Ward	0	1
258	1	0	1	3 & above	45 & above	2	Medical Ward	0	1
259	0	0	1	3 & above	35-45	4	Medical Ward	0	1
260	1	1	1	3 & above	45 & above	3	Medical Ward	1	1
261	1	0	1	3 & above	35-45	3	Medical Ward	1	1
262	0	1	1	1.5-3	25-35	2	Medical Ward	0	1
263	0	1	1	<=1.5	25-35	2	Lab	1	1
264	0	0	1	1.5-3	25-35	3	Medical Ward	0	1
265	1	0	1	<=1.5	25-35	3	Medical Ward	0	1
266	0	0	1	1.5-3	25-35	3	Medical Ward	1	1
267	0	0	1	1.5-3	<25	2	Medical Ward	0	1
268	1	0	1	3 & above	35-45	4	Medical Ward	0	1
269	0	0	1	1.5-3	<25	2	Medical Ward	0	1
270	0	0	1	<=1.5	<25	2	Medical Ward	0	1
271	0	0	1	<=1.5	25-35	1	Medical Ward	0	1
272	1	0	1	<=1.5	<25	2	Medical Ward	0	1
273	0	0	1	<=1.5	25-35	2	Medical Ward	0	1
274	0	0	1	<=1.5	<25	2	Medical Ward	0	1
275	1	0	1	<=1.5	<25	2	Medical Ward	1	1
276	1	0	1	3 & above	45 & above	5	Administration	1	1
277	1	0	1	3 & above	35-45	4	Administration	0	1
278	1	0	1	3 & above	45 & above	5	Administration	1	1
279	1	0	1	3 & above	45 & above	5	Administration	1	1
280	0	0	1	3 & above	45 & above	4	Administration	0	1
281	0	0	1	3 & above	45 & above	3	Medical Ward	1	1
282	0	0	1	1.5-3	<25	2	Medical Ward	0	1
283	0	0	2	1.5-3	<25	2	Medical Ward	1	1
284	0	0	1	<=1.5	25-35	2	Medical Ward	0	1
285	0	0	1	<=1.5	<25	1	Medical Ward	0	1
286	0	0	1	<=1.5	25-35	2	Medical Ward	0	1
287	0	0	1	<=1.5	25-35	1	Medical Ward	1	1
288	1	0	1	<=1.5	<25	1	Medical Ward	0	1
289	0	0	1	<=1.5	<25	1	Medical Ward	1	1
290	0	0	1	1.5-3	25-35	1	Medical Ward	1	1
291	0	0	1	3 & above	35-45	4	Gaynae and Obs	1	1
292	1	1	1	3 & above	45 & above	3	Lab	0	1
293	0	1	1	1.5-3	25-35	1	Lab	0	1
294	1	1	1	3 & above	45 & above	5	Lab	0	1
295	1	0	1	3 & above	45 & above	5	Gaynae and Obs	0	1
296	0	0	3	3 & above	35-45	3	Medical Ward	0	1
297	0	0	1	1.5-3	<25	2	Medical Ward	0	1
298	0	0	1	1.5-3	25-35	3	Medical Ward	0	1
299	1	0	1	3 & above	35-45	3	Medical Ward	0	1
300	0	0	1	<=1.5	45 & above	4	Medical Ward	0	1
301	1	0	1	3 & above	45 & above	4	Medical Ward	0	1
302	1	1	1	3 & above	45 & above	3	Medical Ward	0	1
303	1	0	1	1.5-3	25-35	3	Medical Ward	1	1
304	1	0	1	3 & above	45 & above	5	Lab	1	1
305	1	0	1	3 & above	45 & above	4	Lab	1	1
306	1	0	1	1.5-3	25-35	3	Medical Ward	0	1
307	0	0	1	<=1.5	25-35	2	Medical Ward	0	1
308	0	0	1	<=1.5	<25	1	Medical Ward	0	1
309	1	0	1	<=1.5	25-35	1	Medical Ward	0	1
310	1	1	1	<=1.5	<25	1	Medical Ward	0	1
311	1	1	1	<=1.5	<25	2	Medical Ward	0	1
312	0	1	2	<=1.5	<25	2	Medical Ward	0	1
313	1	0	1	3 & above	45 & above	3	Medical Ward	0	1
314	1	0	1	3 & above	45 & above	3	Medical Ward	0	1
315	0	1	2	3 & above	45 & above	3	Medical Ward	0	1
316	0	1	1	<=1.5	25-35	2	Medical Ward	0	1
317	0	0	1	<=1.5	25-35	2	Medical Ward	0	1
318	0	0	1	<=1.5	<25	1	Medical Ward	0	1
319	0	0	1	<=1.5	<25	1	Medical Ward	0	1
320	1	0	3	<=1.5	<25	1	Medical Ward	0	1
321	0	0	1	<=1.5	25-35	1	Medical Ward	0	1
322	0	1	1	<=1.5	<25	1	Medical Ward	1	1
323	1	0	2	<=1.5	25-35	1	Medical Ward	0	1
324	1	0	1	<=1.5	25-35	1	Medical Ward	0	1
325	1	1	1	<=1.5	<25	2	Medical Ward	0	1
326	0	1	3	<=1.5	25-35	1	Medical Ward	0	1
327	0	0	1	1.5-3	25-35	3	Medical Ward	0	1
328	1	0	2	3 & above	45 & above	3	Medical Ward	0	1
329	0	0	2	3 & above	25-35	1	Medical Ward	0	1
330	0	0	1	3 & above	45 & above	4	Medical Ward	0	1
331	0	0	1	<=1.5	25-35	4	Medical Ward	1	1
332	1	0	1	3 & above	35-45	3	Medical Ward	0	1
333	1	1	1	3 & above	25-35	2	Medical Ward	0	1
334	0	0	1	1.5-3	25-35	2	Medical Ward	0	1
335	0	0	3	3 & above	35-45	3	Medical Ward	0	1
336	0	0	1	3 & above	35-45	1	Medical Ward	0	1
337	0	1	2	1.5-3	35-45	2	Medical Ward	0	1
338	0	0	1	1.5-3	25-35	3	Gaynae and Obs	1	1
339	0	1	1	3 & above	35-45	4	Medical Ward	0	1
340	1	0	1	3 & above	45 & above	4	Medical Ward	0	1
341	0	0	1	1.5-3	25-35	3	Medical Ward	0	1
342	0	0	1	3 & above	35-45	4	Medical Ward	1	1
343	0	0	1	3 & above	35-45	4	Gaynae and Obs	1	1
344	0	0	1	<=1.5	25-35	3	Gaynae and Obs	0	1
345	1	0	1	<=1.5	<25	1	Gaynae and Obs	0	1
346	0	0	1	1.5-3	<25	1	Gaynae and Obs	0	1
347	0	0	1	1.5-3	<25	1	Gaynae and Obs	0	1
348	1	0	1	1.5-3	<25	1	Gaynae and Obs	0	1
349	0	0	1	<=1.5	<25	1	Gaynae and Obs	0	1
350	0	0	1	1.5-3	<25	1	Gaynae and Obs	0	1
351	0	0	1	1.5-3	<25	1	Gaynae and Obs	0	1
352	0	0	1	1.5-3	<25	2	Gaynae and Obs	0	1
353	0	1	1	3 & above	45 & above	5	Lab	0	1
354	0	1	1	3 & above	45 & above	5	Lab	0	1
355	0	1	1	3 & above	45 & above	5	Lab	0	1
356	1	1	2	3 & above	45 & above	5	Lab	0	1
357	0	1	2	3 & above	45 & above	3	Lab	0	1
358	0	0	1	3 & above	45 & above	3	Lab	0	1
359	1	1	1	3 & above	45 & above	2	Lab	0	1
360	0	1	1	3 & above	45 & above	3	Administration	1	1
361	0	1	1	1.5-3	45 & above	4	Administration	1	1
362	1	1	1	3 & above	25-35	2	Administration	0	1
363	1	1	1	3 & above	35-45	2	NA	0	1
364	1	1	1	3 & above	35-45	2	Lab	1	1
365	0	1	1	3 & above	25-35	2	Medical Ward	0	1
366	0	1	2	3 & above	25-35	2	Administration	0	1
367	1	1	1	3 & above	25-35	2	Administration	0	1
368	0	1	2	3 & above	25-35	2	Administration	0	1
369	0	1	1	3 & above	25-35	1	Administration	0	1
370	1	1	1	3 & above	25-35	2	Medical Ward	0	1
371	0	1	2	3 & above	25-35	2	Administration	0	1
372	0	1	1	3 & above	<25	2	Administration	0	1
373	0	1	2	3 & above	25-35	2	Administration	0	1
374	0	1	1	3 & above	25-35	2	Administration	0	1
375	0	1	2	3 & above	25-35	2	NA	0	1
376	0	1	2	3 & above	25-35	2	Medical Ward	0	1
377	1	0	1	<=1.5	25-35	1	Lab	0	1
378	0	1	2	<=1.5	35-45	3	Lab	0	1
379	0	1	1	3 & above	25-35	3	Administration	1	1
380	0	1	1	3 & above	<25	2	Medical Ward	0	1
381	1	1	1	3 & above	45 & above	3	Administration	0	1
382	1	1	1	3 & above	25-35	2	Administration	1	1
383	0	1	1	3 & above	45 & above	3	Administration	0	1
384	0	1	1	3 & above	25-35	2	Administration	0	1
385	0	1	2	3 & above	25-35	2	Administration	0	1
386	1	1	1	3 & above	35-45	3	Administration	0	1
387	0	1	1	3 & above	45 & above	3	Administration	0	1
388	0	1	1	3 & above	25-35	3	Administration	0	1
389	0	1	1	3 & above	25-35	2	Administration	0	1
390	0	1	1	3 & above	45 & above	5	Administration	0	1
391	0	0	2	3 & above	<25	3	Administration	0	1
392	1	1	1	3 & above	45 & above	2	Administration	1	1
393	0	1	2	3 & above	25-35	1	Administration	0	1
394	0	1	1	3 & above	25-35	2	Administration	1	1
395	0	0	2	3 & above	25-35	2	Administration	0	1
396	0	0	2	3 & above	25-35	2	Administration	1	1
397	1	1	2	3 & above	25-35	2	Administration	0	1
398	1	1	1	3 & above	35-45	4	Administration	1	1
399	0	1	2	3 & above	35-45	2	Administration	0	1
400	1	1	1	3 & above	25-35	5	Lab	1	1
401	0	0	1	3 & above	35-45	5	Lab	1	1
402	0	1	1	3 & above	45 & above	3	Lab	1	1
403	0	1	1	3 & above	45 & above	4	Lab	1	1
404	0	0	1	3 & above	25-35	2	Lab	0	1
405	0	1	1	1.5-3	35-45	3	Administration	0	1
406	0	1	1	3 & above	45 & above	5	Administration	1	1
407	0	1	2	3 & above	25-35	2	Administration	1	1
408	0	1	1	3 & above	25-35	2	Administration	0	1
409	0	1	1	1.5-3	35-45	4	Administration	0	1
410	1	0	1	3 & above	45 & above	5	Medical Ward	0	2
411	1	0	3	3 & above	45 & above	5	Medical Ward	0	2
412	0	0	1	1.5-3	25-35	3	Medical Ward	0	2
413	1	0	1	3 & above	35-45	3	Medical Ward	0	2
414	1	0	1	1.5-3	25-35	2	Medical Ward	0	2
415	0	0	1	3 & above	35-45	3	Medical Ward	0	2
416	1	0	1	1.5-3	25-35	2	Medical Ward	0	2
417	1	0	1	3 & above	35-45	3	Medical Ward	0	2
418	0	0	1	1.5-3	25-35	2	Medical Ward	0	2
419	1	0	1	1.5-3	25-35	3	Medical Ward	0	2
420	0	1	2	3 & above	25-35	1	Medical Ward	0	2
421	0	0	1	1.5-3	25-35	1	Medical Ward	0	2
422	1	1	1	<=1.5	25-35	3	Medical Ward	0	2
423	0	1	1	<=1.5	25-35	2	Medical Ward	0	2
424	1	0	1	1.5-3	25-35	5	Medical Ward	0	2
425	1	0	1	3 & above	35-45	4	Medical Ward	0	2
426	0	0	2	1.5-3	25-35	3	Medical Ward	0	2
427	0	0	1	1.5-3	<25	3	Medical Ward	0	2
428	0	1	2	1.5-3	25-35	3	Medical Ward	0	2
429	0	1	1	<=1.5	25-35	2	Medical Ward	0	2
430	0	1	1	<=1.5	<25	2	Medical Ward	0	2
431	1	0	1	<=1.5	<25	2	Medical Ward	0	2
432	1	1	1	<=1.5	35-45	3	Medical Ward	0	2
433	1	0	1	1.5-3	25-35	3	Medical Ward	0	2
434	1	0	2	1.5-3	25-35	3	Medical Ward	0	2
435	1	1	1	3 & above	45 & above	3	Medical Ward	0	2
436	1	0	1	1.5-3	25-35	3	Medical Ward	1	2
437	1	0	1	3 & above	35-45	4	Medical Ward	0	2
438	1	1	2	3 & above	35-45	2	Medical Ward	1	2
439	0	0	1	1.5-3	25-35	2	Medical Ward	0	2
440	0	0	1	3 & above	35-45	1	Medical Ward	0	2
441	1	0	1	3 & above	35-45	1	Medical Ward	1	2
442	0	0	2	1.5-3	25-35	3	Medical Ward	0	2
443	0	0	2	1.5-3	25-35	1	Medical Ward	0	2
444	0	1	1	1.5-3	<25	1	Medical Ward	0	2
445	0	0	1	1.5-3	<25	4	Medical Ward	0	2
446	0	0	1	<=1.5	<25	2	Medical Ward	0	2
447	1	0	1	<=1.5	<25	1	Medical Ward	0	2
448	0	1	1	<=1.5	25-35	2	Medical Ward	0	2
449	0	0	1	<=1.5	<25	2	Medical Ward	0	2
450	0	0	1	<=1.5	25-35	2	Medical Ward	0	2
451	0	0	1	<=1.5	<25	1	Medical Ward	0	2
452	0	0	1	<=1.5	<25	1	Medical Ward	0	2
453	1	0	2	1.5-3	25-35	3	Medical Ward	0	2
454	1	1	2	3 & above	25-35	2	Medical Ward	0	2
455	1	1	1	3 & above	45 & above	2	Medical Ward	0	2
456	1	1	1	3 & above	25-35	2	Medical Ward	0	2
457	1	0	2	1.5-3	25-35	2	Medical Ward	0	2
458	1	0	1	3 & above	45 & above	4	Medical Ward	0	2
459	0	0	1	1.5-3	25-35	3	Medical Ward	0	2
460	1	0	2	1.5-3	25-35	3	Medical Ward	0	2
461	1	0	1	3 & above	45 & above	3	Medical Ward	0	2
462	0	0	1	<=1.5	<25	2	Medical Ward	0	2
463	1	1	2	<=1.5	25-35	3	Medical Ward	1	2
464	1	0	1	3 & above	35-45	3	Medical Ward	0	2
465	0	0	1	<=1.5	<25	2	Medical Ward	0	2
466	1	0	1	<=1.5	<25	3	Medical Ward	0	2
467	0	0	1	<=1.5	<25	3	Medical Ward	0	2
468	0	0	1	1.5-3	<25	2	Medical Ward	0	2
469	0	0	1	1.5-3	25-35	3	Medical Ward	0	2
470	1	0	1	1.5-3	25-35	3	Gaynae and Obs	0	2
471	1	0	1	1.5-3	25-35	2	Medical Ward	0	2
472	0	1	1	3 & above	25-35	1	Medical Ward	0	2
473	1	0	1	<=1.5	<25	2	Medical Ward	0	2
474	0	0	1	<=1.5	<25	2	Medical Ward	0	2
475	1	0	1	<=1.5	<25	3	Medical Ward	0	2
476	1	0	1	<=1.5	<25	2	Medical Ward	0	2
477	0	0	1	1.5-3	25-35	2	Medical Ward	0	2
478	1	0	1	1.5-3	<25	3	Medical Ward	0	2
479	0	1	1	<=1.5	<25	3	Medical Ward	0	2
480	0	0	1	<=1.5	<25	1	Medical Ward	0	2
481	1	0	1	1.5-3	25-35	3	Medical Ward	0	2
482	0	0	2	<=1.5	<25	1	Medical Ward	0	2
483	1	0	1	1.5-3	25-35	2	Medical Ward	0	2
484	0	0	1	1.5-3	25-35	3	Medical Ward	0	2
485	0	0	1	3 & above	35-45	4	Medical Ward	0	2
486	0	1	1	3 & above	25-35	3	Medical Ward	0	2
487	0	1	1	3 & above	35-45	2	Medical Ward	0	2
488	1	1	1	3 & above	45 & above	3	Medical Ward	0	2
489	0	0	1	<=1.5	45 & above	3	Medical Ward	0	2
490	0	0	3	1.5-3	<25	2	Medical Ward	0	2
491	1	0	1	1.5-3	25-35	2	Medical Ward	0	2
492	0	0	1	1.5-3	<25	3	Medical Ward	0	2
493	1	0	2	3 & above	45 & above	2	Medical Ward	0	2
494	0	0	1	1.5-3	25-35	3	Medical Ward	0	2
495	1	0	1	1.5-3	25-35	3	Medical Ward	0	2
496	1	0	1	3 & above	35-45	3	Medical Ward	0	2
497	0	0	3	1.5-3	25-35	1	Medical Ward	0	2
498	1	0	1	3 & above	45 & above	1	Medical Ward	0	2
499	0	0	1	<=1.5	<25	1	Medical Ward	0	2
500	1	0	3	1.5-3	25-35	2	Medical Ward	0	2
501	1	0	1	1.5-3	25-35	2	Medical Ward	0	2
502	0	0	1	1.5-3	<25	2	Medical Ward	0	2
503	1	0	1	3 & above	35-45	4	Gaynae and Obs	1	2
504	0	0	1	1.5-3	25-35	3	Gaynae and Obs	0	2
505	0	0	1	1.5-3	25-35	2	Gaynae and Obs	0	2
506	0	0	2	1.5-3	25-35	3	Gaynae and Obs	0	2
507	0	0	1	<=1.5	<25	1	Gaynae and Obs	0	2
508	1	0	1	1.5-3	<25	3	Medical Ward	0	2
509	1	0	1	<=1.5	35-45	3	Medical Ward	0	2
510	0	0	1	<=1.5	<25	2	Medical Ward	0	2
511	0	0	1	1.5-3	25-35	2	Medical Ward	0	2
512	1	0	1	<=1.5	45 & above	4	Medical Ward	0	2
513	1	1	1	<=1.5	<25	1	Medical Ward	0	2
514	0	1	1	<=1.5	<25	1	Medical Ward	0	2
515	0	0	1	1.5-3	<25	3	Medical Ward	0	2
516	1	0	1	3 & above	45 & above	2	Medical Ward	0	2
517	1	0	1	<=1.5	25-35	2	Medical Ward	0	2
518	0	0	1	1.5-3	<25	3	Medical Ward	0	2
519	0	0	1	1.5-3	25-35	3	Medical Ward	0	2
520	1	0	1	3 & above	45 & above	4	Gaynae and Obs	0	2
521	1	0	1	<=1.5	35-45	3	Gaynae and Obs	0	2
522	1	0	2	1.5-3	25-35	3	Gaynae and Obs	0	2
523	0	0	1	1.5-3	25-35	3	Gaynae and Obs	0	2
524	0	0	1	1.5-3	25-35	3	Gaynae and Obs	0	2
525	0	0	3	3 & above	25-35	4	Gaynae and Obs	0	2
526	1	0	2	1.5-3	25-35	3	Medical Ward	0	2
527	1	0	1	1.5-3	25-35	4	Medical Ward	0	2
528	0	0	1	1.5-3	<25	2	Medical Ward	0	2
529	0	0	1	1.5-3	25-35	3	Medical Ward	0	2
530	0	1	1	<=1.5	<25	1	Medical Ward	0	2
531	1	1	1	<=1.5	<25	1	Medical Ward	0	2
532	0	0	1	<=1.5	<25	2	Medical Ward	0	2
533	1	1	1	<=1.5	<25	1	Medical Ward	0	2
534	1	1	2	<=1.5	35-45	2	Medical Ward	0	2
535	0	1	1	<=1.5	<25	3	Medical Ward	0	2
536	0	0	1	<=1.5	<25	1	Medical Ward	0	2
537	1	0	1	<=1.5	<25	1	Medical Ward	0	2
538	0	0	1	1.5-3	<25	1	Medical Ward	1	2
539	1	0	1	<=1.5	<25	1	Medical Ward	0	2
540	0	0	1	1.5-3	25-35	3	Medical Ward	0	2
541	1	0	1	1.5-3	<25	1	Gaynae and Obs	0	2
542	0	0	1	1.5-3	<25	1	Gaynae and Obs	0	2
543	1	0	1	1.5-3	25-35	3	Medical Ward	0	2
544	1	0	1	1.5-3	25-35	3	Medical Ward	0	2
545	0	0	1	1.5-3	25-35	2	Medical Ward	0	2
546	1	0	1	3 & above	45 & above	5	NA	0	2
547	1	0	1	<=1.5	35-45	1	Medical Ward	0	2
548	0	0	3	1.5-3	25-35	3	Medical Ward	0	2
549	0	0	1	1.5-3	25-35	1	Medical Ward	0	2
550	0	0	1	1.5-3	<25	1	Medical Ward	0	2
551	1	0	1	1.5-3	25-35	3	Gaynae and Obs	0	2
552	1	0	3	1.5-3	25-35	4	Gaynae and Obs	0	2
553	0	0	1	3 & above	35-45	3	Gaynae and Obs	0	2
554	0	0	1	1.5-3	<25	2	Gaynae and Obs	0	2
555	0	0	1	1.5-3	25-35	2	Medical Ward	0	2
556	1	0	1	1.5-3	25-35	3	Medical Ward	0	2
557	0	0	2	1.5-3	25-35	3	Medical Ward	0	2
558	0	0	1	1.5-3	25-35	3	Medical Ward	0	2
559	1	0	1	1.5-3	25-35	4	Gaynae and Obs	0	2
560	0	0	1	1.5-3	25-35	3	Medical Ward	0	2
561	1	0	1	3 & above	45 & above	4	Medical Ward	0	2
562	1	0	1	1.5-3	25-35	5	Medical Ward	0	2
563	0	0	1	1.5-3	25-35	3	Medical Ward	0	2
564	0	0	1	1.5-3	<25	3	Medical Ward	0	2
565	0	0	1	1.5-3	<25	2	Medical Ward	0	2
566	0	0	1	1.5-3	<25	2	Medical Ward	0	2
567	0	0	2	3 & above	35-45	3	Medical Ward	0	2
568	1	0	2	1.5-3	25-35	3	Medical Ward	0	2
569	1	1	1	1.5-3	25-35	3	Medical Ward	0	2
570	1	1	1	<=1.5	<25	2	Medical Ward	0	2
571	1	0	1	3 & above	45 & above	3	Medical Ward	0	2
572	1	1	2	3 & above	35-45	2	Medical Ward	0	2
573	0	0	1	<=1.5	<25	2	Medical Ward	0	2
574	0	0	2	<=1.5	<25	2	Medical Ward	0	2
575	0	1	2	<=1.5	<25	2	Medical Ward	0	2
576	0	1	1	<=1.5	<25	1	Medical Ward	0	2
577	1	0	1	1.5-3	35-45	4	Medical Ward	1	2
578	0	0	1	1.5-3	<25	2	Medical Ward	0	2
579	1	0	2	1.5-3	25-35	2	Medical Ward	0	2
580	0	0	3	1.5-3	<25	3	Medical Ward	0	2
581	1	1	3	3 & above	45 & above	2	Medical Ward	0	2
582	0	1	1	<=1.5	25-35	2	Medical Ward	0	2
583	1	0	1	<=1.5	25-35	2	Medical Ward	0	2
584	0	0	1	1.5-3	25-35	2	Gaynae and Obs	0	2
585	0	0	1	3 & above	45 & above	4	Gaynae and Obs	0	2
586	0	0	2	3 & above	25-35	4	Medical Ward	0	2
587	1	0	1	1.5-3	<25	4	Medical Ward	0	2
588	0	0	2	<=1.5	<25	1	Medical Ward	0	2
589	0	0	1	1.5-3	25-35	1	Medical Ward	0	2
590	1	0	1	3 & above	45 & above	3	Medical Ward	1	2
591	1	0	3	1.5-3	25-35	3	Medical Ward	0	2
592	1	0	3	1.5-3	25-35	4	Medical Ward	0	2
593	1	0	1	3 & above	<25	1	Medical Ward	0	2
594	0	0	1	<=1.5	<25	1	Medical Ward	0	2
595	1	0	2	3 & above	25-35	1	Medical Ward	1	2
596	0	0	1	<=1.5	<25	2	Medical Ward	0	2
597	0	0	1	1.5-3	25-35	3	Medical Ward	0	2
598	1	0	1	1.5-3	25-35	3	Medical Ward	0	2
599	0	0	1	3 & above	45 & above	3	Administration	1	2
600	0	1	1	<=1.5	25-35	2	Intensive Care Unit	1	2
601	1	0	1	3 & above	35-45	4	Medical Ward	0	2
602	0	0	1	1.5-3	25-35	3	Intensive Care Unit	0	2
603	1	1	2	3 & above	25-35	2	Intensive Care Unit	0	2
604	0	0	1	1.5-3	<25	2	Intensive Care Unit	0	2
605	0	0	1	1.5-3	<25	2	Intensive Care Unit	0	2
606	0	0	1	1.5-3	<25	2	Intensive Care Unit	0	2
607	0	0	2	<=1.5	25-35	2	Intensive Care Unit	0	2
608	0	0	1	<=1.5	25-35	1	Medical Ward	0	2
609	0	0	2	1.5-3	<25	2	Intensive Care Unit	0	2
610	0	0	2	1.5-3	<25	2	Intensive Care Unit	0	2
611	0	0	1	1.5-3	<25	2	Intensive Care Unit	1	2
612	1	1	1	3 & above	35-45	1	Intensive Care Unit	0	2
613	0	0	3	3 & above	<25	2	Intensive Care Unit	0	2
614	0	0	3	3 & above	<25	1	Intensive Care Unit	0	2
615	0	0	1	3 & above	<25	3	Intensive Care Unit	0	2
616	0	0	2	1.5-3	25-35	3	Medical Ward	0	2
617	1	0	2	1.5-3	25-35	3	Medical Ward	0	2
618	0	0	1	<=1.5	<25	1	Medical Ward	0	2
619	0	0	2	1.5-3	25-35	3	Medical Ward	0	2
620	1	0	1	3 & above	45 & above	5	Administration	0	2
621	0	0	1	1.5-3	25-35	2	Medical Ward	0	2
622	1	0	1	1.5-3	<25	3	Medical Ward	0	2
623	1	0	1	1.5-3	25-35	2	Medical Ward	0	2
624	1	0	2	1.5-3	25-35	2	Medical Ward	0	2
625	1	0	2	1.5-3	25-35	2	Medical Ward	0	2
626	0	0	1	1.5-3	<25	2	Medical Ward	0	2
627	1	0	1	1.5-3	25-35	2	Medical Ward	0	2
628	0	1	1	1.5-3	25-35	3	Administration	0	2
629	0	1	3	1.5-3	25-35	2	Administration	0	2
630	1	0	1	1.5-3	<25	3	Administration	0	2
631	1	1	1	<=1.5	25-35	3	NA	0	2
632	0	0	1	1.5-3	25-35	3	Medical Ward	0	2
633	0	0	2	1.5-3	25-35	3	Medical Ward	0	2
634	0	1	2	<=1.5	<25	3	Medical Ward	0	2
635	0	0	1	1.5-3	<25	2	Medical Ward	0	2
636	0	0	1	1.5-3	25-35	2	Medical Ward	0	2
637	0	0	1	1.5-3	25-35	2	Medical Ward	0	2
638	0	0	2	1.5-3	25-35	2	Medical Ward	0	2
639	1	0	2	3 & above	45 & above	3	Administration	0	2
640	1	0	3	<=1.5	<25	1	Medical Ward	0	2
641	1	0	1	3 & above	35-45	3	Medical Ward	0	2
642	0	0	1	1.5-3	25-35	2	Medical Ward	0	2
643	0	0	1	<=1.5	<25	2	Medical Ward	0	2
644	0	0	1	<=1.5	25-35	2	Medical Ward	0	2
645	0	0	1	3 & above	35-45	3	Medical Ward	0	2
646	0	1	1	<=1.5	<25	3	Medical Ward	0	2
647	0	0	1	<=1.5	<25	1	Medical Ward	0	2
648	1	1	1	<=1.5	<25	3	Medical Ward	0	2
649	0	0	1	<=1.5	<25	1	Gaynae and Obs	0	2
650	0	0	1	1.5-3	25-35	3	Medical Ward	0	2
651	1	1	2	<=1.5	<25	2	Medical Ward	0	2
652	0	0	1	<=1.5	<25	1	Medical Ward	0	2
653	1	1	1	1.5-3	25-35	2	Medical Ward	0	2
654	1	1	1	1.5-3	25-35	2	Medical Ward	0	2
655	0	0	2	1.5-3	35-45	3	Medical Ward	0	2
656	0	0	1	1.5-3	<25	3	Medical Ward	0	2
657	1	0	1	1.5-3	25-35	3	Medical Ward	0	2
658	1	0	1	1.5-3	25-35	3	Medical Ward	0	2
659	1	0	1	3 & above	25-35	1	Medical Ward	0	2
660	1	0	1	<=1.5	<25	1	Medical Ward	0	2
661	0	0	1	3 & above	35-45	3	Medical Ward	0	2
662	0	0	1	1.5-3	<25	2	Medical Ward	0	2
663	0	0	1	1.5-3	<25	2	Gaynae and Obs	0	2
664	1	0	1	1.5-3	<25	1	Medical Ward	0	2
665	0	0	1	1.5-3	<25	4	Medical Ward	0	2
666	0	0	1	<=1.5	<25	1	Medical Ward	0	2
667	1	0	1	<=1.5	<25	1	Gaynae and Obs	0	2
668	1	0	1	1.5-3	<25	1	Medical Ward	0	2
669	1	0	1	1.5-3	<25	1	Medical Ward	0	2
670	1	0	1	1.5-3	<25	1	Medical Ward	0	2
671	0	0	3	1.5-3	<25	3	Medical Ward	0	2
672	0	0	1	1.5-3	<25	1	Medical Ward	0	2
673	0	0	1	1.5-3	<25	2	Medical Ward	0	2
674	0	0	1	1.5-3	<25	2	Gaynae and Obs	0	2
675	0	0	3	1.5-3	<25	1	Medical Ward	0	2
676	0	0	3	1.5-3	<25	1	Medical Ward	0	2
677	1	0	1	3 & above	45 & above	3	Medical Ward	0	2
678	1	0	1	3 & above	45 & above	3	Medical Ward	0	2
679	1	1	2	1.5-3	<25	3	Medical Ward	0	2
680	0	1	1	<=1.5	<25	1	Medical Ward	0	2
681	1	0	1	<=1.5	<25	1	Medical Ward	0	2
682	0	1	1	1.5-3	<25	1	Medical Ward	0	2
683	1	0	2	<=1.5	<25	1	Medical Ward	0	2
684	0	0	1	<=1.5	<25	1	Medical Ward	0	2
685	0	0	1	<=1.5	<25	1	Medical Ward	0	2
686	0	0	1	<=1.5	<25	1	Medical Ward	0	2
687	1	0	1	<=1.5	<25	1	Medical Ward	0	2
688	0	1	1	1.5-3	<25	3	Medical Ward	0	2
689	0	0	1	1.5-3	<25	1	Medical Ward	0	2
690	1	0	1	3 & above	45 & above	4	Medical Ward	0	2
691	0	0	1	1.5-3	25-35	2	Medical Ward	0	2
692	0	0	1	3 & above	45 & above	3	Medical Ward	0	2
693	0	0	1	1.5-3	25-35	3	Medical Ward	0	2
694	0	0	2	1.5-3	25-35	2	Medical Ward	0	2
695	1	0	1	3 & above	35-45	4	Medical Ward	0	2
696	0	0	1	1.5-3	<25	2	Medical Ward	0	2
697	0	0	1	1.5-3	<25	2	Medical Ward	0	2
698	1	0	1	1.5-3	25-35	2	Medical Ward	0	2
699	0	0	1	<=1.5	25-35	2	Medical Ward	1	2
700	1	0	1	<=1.5	25-35	2	Medical Ward	0	2
701	0	0	1	3 & above	35-45	1	Medical Ward	0	2
702	0	0	1	<=1.5	25-35	2	Medical Ward	0	2
703	1	0	2	<=1.5	25-35	3	Medical Ward	0	2
704	1	1	1	1.5-3	25-35	2	Medical Ward	0	2
705	0	1	1	1.5-3	<25	2	Medical Ward	1	2
706	1	0	1	3 & above	35-45	4	Medical Ward	0	2
707	0	0	1	1.5-3	25-35	2	Medical Ward	0	2
708	0	0	2	1.5-3	25-35	3	Medical Ward	0	2
709	1	0	1	3 & above	35-45	4	Medical Ward	0	2
710	1	0	1	1.5-3	<25	2	Medical Ward	0	2
711	0	0	1	1.5-3	45 & above	1	Medical Ward	0	2
712	0	0	1	1.5-3	<25	2	Medical Ward	0	2
713	0	0	2	3 & above	25-35	2	Gaynae and Obs	0	2
714	1	0	1	3 & above	25-35	1	Gaynae and Obs	0	2
715	0	0	1	3 & above	35-45	2	Gaynae and Obs	0	2
716	0	0	2	1.5-3	25-35	3	Gaynae and Obs	0	2
717	0	0	1	1.5-3	25-35	2	Medical Ward	0	2
718	0	0	1	<=1.5	25-35	1	Medical Ward	0	2
719	1	1	1	<=1.5	25-35	2	Medical Ward	0	2
720	1	0	1	1.5-3	25-35	3	Medical Ward	0	2
721	0	0	1	1.5-3	25-35	4	Gaynae and Obs	0	2
722	0	0	1	1.5-3	25-35	3	Gaynae and Obs	0	2
723	1	0	1	<=1.5	<25	1	Medical Ward	0	2
724	0	0	1	1.5-3	25-35	2	Medical Ward	0	2
725	0	1	1	<=1.5	25-35	2	Medical Ward	0	2
726	0	0	3	<=1.5	25-35	2	Medical Ward	0	2
727	0	1	1	<=1.5	35-45	4	Medical Ward	0	2
728	0	1	1	<=1.5	<25	2	Medical Ward	0	2
729	0	1	1	1.5-3	25-35	3	Medical Ward	0	2
730	0	0	1	<=1.5	<25	1	Medical Ward	1	2
731	0	0	1	<=1.5	<25	1	Medical Ward	0	2
732	0	0	1	<=1.5	25-35	3	Medical Ward	0	2
733	1	1	1	<=1.5	<25	3	Medical Ward	0	2
734	0	0	1	<=1.5	25-35	1	Medical Ward	0	2
735	0	0	3	1.5-3	25-35	3	Medical Ward	0	2
736	1	0	1	<=1.5	<25	1	Medical Ward	0	2
737	0	1	1	<=1.5	25-35	1	Medical Ward	0	2
738	1	0	1	1.5-3	25-35	3	Medical Ward	0	2
739	0	1	1	<=1.5	25-35	2	Medical Ward	0	2
740	0	0	3	1.5-3	35-45	3	Medical Ward	0	2
741	1	0	1	1.5-3	45 & above	4	Medical Ward	1	2
742	1	0	1	3 & above	45 & above	3	Medical Ward	0	2
743	1	0	1	3 & above	45 & above	3	Medical Ward	0	2
744	1	0	1	3 & above	45 & above	4	Medical Ward	0	2
745	0	0	1	1.5-3	25-35	2	Medical Ward	0	2
746	0	0	1	1.5-3	25-35	3	Medical Ward	0	2
747	0	0	1	<=1.5	25-35	2	Medical Ward	0	2
748	0	0	1	1.5-3	<25	3	Intensive Care Unit	0	2
749	1	1	1	<=1.5	45 & above	5	Medical Ward	0	2
750	0	0	1	1.5-3	25-35	3	Medical Ward	0	2
751	0	0	1	1.5-3	<25	3	Medical Ward	0	2
752	1	0	1	<=1.5	<25	2	Medical Ward	0	2
753	0	1	1	<=1.5	<25	2	Medical Ward	0	2
754	1	0	1	3 & above	35-45	2	Lab	1	2
755	1	0	1	3 & above	45 & above	3	Lab	1	2
756	0	0	1	<=1.5	<25	2	Gaynae and Obs	0	2
757	1	0	1	3 & above	45 & above	4	Gaynae and Obs	0	2
758	1	0	1	3 & above	35-45	4	Gaynae and Obs	0	2
759	1	0	1	3 & above	35-45	3	Gaynae and Obs	0	2
760	0	0	1	1.5-3	25-35	2	Medical Ward	0	2
761	0	1	1	3 & above	35-45	4	Lab	1	2
762	0	0	2	1.5-3	35-45	5	Lab	1	2
763	0	0	3	<=1.5	35-45	5	Lab	1	2
764	0	1	1	3 & above	45 & above	3	Lab	0	2
765	0	1	1	3 & above	45 & above	5	Lab	1	2
766	1	1	1	3 & above	45 & above	3	Lab	0	2
767	0	0	1	3 & above	45 & above	3	Lab	0	2
768	1	1	1	3 & above	45 & above	3	Lab	0	2
769	0	1	1	3 & above	25-35	1	Lab	0	2
770	0	1	1	3 & above	35-45	3	Administration	0	2
771	0	1	1	3 & above	45 & above	5	Lab	1	2
772	0	1	2	3 & above	35-45	3	Administration	0	2
773	0	0	1	3 & above	35-45	2	Administration	1	2
774	0	1	2	3 & above	45 & above	4	Administration	0	2
775	1	1	1	3 & above	45 & above	5	Administration	0	2
776	0	1	1	3 & above	45 & above	3	Administration	0	2
777	0	1	1	3 & above	45 & above	5	Administration	0	2
778	0	1	1	3 & above	35-45	3	Medical Ward	1	2
779	1	1	1	1.5-3	25-35	3	Medical Ward	0	2
780	0	1	1	1.5-3	25-35	2	Medical Ward	0	2
781	0	1	1	3 & above	35-45	3	Medical Ward	1	2
782	0	1	2	1.5-3	25-35	2	Medical Ward	0	2
783	0	1	2	1.5-3	25-35	3	Medical Ward	0	2
784	0	1	1	3 & above	45 & above	2	Lab	0	2
785	0	1	2	3 & above	35-45	2	Lab	0	2
786	0	1	1	3 & above	45 & above	4	Lab	0	2
787	0	1	1	3 & above	45 & above	2	Lab	0	2
788	0	1	1	3 & above	45 & above	5	Lab	0	2
789	1	0	1	<=1.5	35-45	4	Medical Ward	NA	2
790	0	1	2	1.5-3	35-45	4	Lab	0	2
791	0	1	1	3 & above	45 & above	4	Lab	0	2
792	0	1	1	3 & above	45 & above	3	Lab	0	2
793	0	1	1	3 & above	45 & above	4	Lab	0	2
794	0	1	1	3 & above	45 & above	4	Lab	0	2
795	1	1	1	3 & above	45 & above	4	Lab	0	2
796	0	1	1	3 & above	<25	2	Lab	1	2
797	0	1	1	3 & above	25-35	2	Lab	0	2
798	1	0	1	3 & above	35-45	2	Administration	0	2
799	1	1	1	3 & above	35-45	2	Medical Ward	0	2
800	0	1	1	3 & above	<25	1	Lab	0	2
801	1	1	1	3 & above	45 & above	4	Medical Ward	0	2
802	0	1	1	<=1.5	35-45	4	Medical Ward	0	2
803	1	0	1	3 & above	25-35	2	Medical Ward	0	2
804	0	0	1	3 & above	35-45	2	Medical Ward	0	2
805	0	1	1	3 & above	25-35	1	Medical Ward	0	2
806	1	1	1	3 & above	45 & above	3	Medical Ward	0	2
807	0	0	2	3 & above	35-45	2	Lab	0	2
808	0	0	1	3 & above	35-45	2	Lab	0	2
809	0	1	1	3 & above	35-45	5	Lab	0	2
810	0	1	1	1.5-3	35-45	5	Lab	1	2
811	0	1	1	3 & above	45 & above	2	Administration	0	2
812	0	0	1	<=1.5	35-45	2	Administration	0	2
813	0	1	1	3 & above	35-45	3	Administration	0	2
814	0	1	3	3 & above	35-45	3	Administration	0	2
815	0	0	1	3 & above	35-45	2	Administration	0	2
816	1	1	2	3 & above	25-35	3	Administration	0	2
817	0	1	2	3 & above	25-35	1	Administration	0	2
818	1	1	2	<=1.5	<25	1	Administration	0	2
